# Supplementary material for: Acetylenic Substituent: Influence on the Structure, Electrochemical, Photophysical, and Thermal Properties of Rhenium(I) and Platinum(II) Complexes
Source: Molecules. 2025 Feb 16;30(4):915. doi: 10.3390/molecules30040915 (PMC11858454; doi:10.3390/molecules30040915)
Supplement: Supplementary file 1 [file molecules-30-00915-s001.zip]

Archive with 1 entries (1 files):
- molecules-3479423-supplementary.pdf
